# Supplementary material for: Presence of Zonula Occludens Toxin-Coding Genes among Vibrio parahaemolyticus Isolates of Clinical and Environmental Origin
Source: Microorganisms. 2024 Feb 29;12(3):504. doi: 10.3390/microorganisms12030504 (PMC10974384; doi:10.3390/microorganisms12030504)
Supplement: Supplementary file 1 [file microorganisms-12-00504-s001.zip]

Archive with 1 entries (1 files):
- microorganisms-2877305-supplementary.pdf
